# Supplementary material for: Protein kinase C is essential for viability of the rice blast fungus M agnaporthe oryzae
Source: Mol Microbiol. 2015 Aug 18;98(3):403–19. doi: 10.1111/mmi.13132 (PMC4791171; doi:10.1111/mmi.13132)
Supplement: Supplementary file 1 — Supporting information [file MMI-98-403-s001.zip]

Archive with 11 entries (11 files):
- MMI_13132_supp-0001-Figure_S1.pdf
- MMI_13132_supp-00010-Table_S2.xlsx
- MMI_13132_supp-00011-TableS3.docx
- MMI_13132_supp-0002-Figure_S2.pdf
- MMI_13132_supp-0003-Figure_S3.pdf
- MMI_13132_supp-0004-Figure_S4.docx
- MMI_13132_supp-0005-Figure_S5_new.tif
- MMI_13132_supp-0006-Figure_S6.docx
- MMI_13132_supp-0007-Figure_S7_%28osm%29_new.tif
- MMI_13132_supp-0008-Supplemental.docx
- MMI_13132_supp-0009-Table_S1.docx
