# Supplementary material for: Protein kinase C is essential for viability of the rice blast fungus M agnaporthe oryzae
Source: Mol Microbiol. 2015 Aug 18;98(3):403–19. doi: 10.1111/mmi.13132 (PMC4791171; doi:10.1111/mmi.13132)
Supplement: Supplementary file 1 — Supporting information [file MMI-98-403-s001.zip › MMI_13132_supp-00010-Table_S2.xlsx]

## Sheet: T3_T24_up_regulated_with_TF
Table S2	Predicted Function of Differentially-Regulated Gene Set following selective protein kinase C inhibition
Differentially Expressed Gene	Broad Institute Annotation	BLAST2GO annotation	Pfam	Function	Functional group
MGG_08660	Magnaporthe oryzae 70-15 hypothetical protein (437 aa)	carbohydrate-binding protein			Carbon metabolism
MGG_06631	Magnaporthe oryzae 70-15 hypothetical protein (429 aa)	carboxy- -muconate cyclase	Lactonase, 7-bladed beta-propeller (PF10282) 43->395	6-phosphogluconolactonase	Carbon metabolism
MGG_16408	Magnaporthe oryzae 70-15 hypothetical protein (144 aa)	duf636 domain protein	Glutathione-dependent formaldehyde-activating enzyme (PF04828) 27->122		Carbon metabolism
MGG_02545	Magnaporthe oryzae 70-15 hypothetical protein (127 aa)	ethyl tert-butyl ether degradation	EthD domain (PF07110) 19->114		Carbon metabolism
MGG_00623	Magnaporthe oryzae 70-15 hexokinase-1 (569 aa)	hexokinase-1	Hexokinase (PF00349) 91->274, Hexokinase (PF03727) 278->466		Carbon metabolism
MGG_04610	Magnaporthe oryzae 70-15 hypothetical protein (505 aa)	hypothetical protein MGG_04610	Alcohol acetyltransferase (PF07247) 10->482		Carbon metabolism
MGG_03826	Magnaporthe oryzae 70-15 hypothetical protein (362 aa)	kelch repeat-containing protein	Galactose oxidase, central domain (PF13418) 44->103, Kelch motif (PF01344) 210->246, Kelch motif (PF13964) 266->315		Carbon metabolism
MGG_13129	Magnaporthe oryzae 70-15 hypothetical protein (621 aa)	regulator of chromosome condensation rcc1	Regulator of chromosome condensation (RCC1) repeat (PF13540) 419->443		Cell cycle control / mitosis
MGG_02795	Magnaporthe oryzae 70-15 RIP defective (883 aa)	rip defective	Regulator of chromosome condensation (RCC1) repeat (PF13540) 56->80, C-5 cytosine-specific DNA methylase (PF00145) 460->624, C-5 cytosine-specific DNA methylase (PF00145) 684->744	DNA methylase	Cell cycle control / mitosis
MGG_07667	Magnaporthe oryzae 70-15 autophagy-like protein 17 (505 aa)	kinase activator	Autophagy protein Apg17 (PF04108) 40->464	ATG17	Cell death
MGG_07297	Magnaporthe oryzae 70-15 ubiquitin-like modifier-activating enzyme ATG7 (715 aa)	ubiquitin-like modifier-activating enzyme atg7	ThiF family (PF00899) 377->527	ATG7	Cell death
MGG_09722	Magnaporthe oryzae 70-15 hypothetical protein (206 aa)	uvi-1 protein			Cell wall protein
MGG_05976	Magnaporthe oryzae 70-15 beta-lactamase (406 aa)	beta-lactamase family protein	Beta-lactamase (PF00144) 9->387		Defence
MGG_15266	Magnaporthe oryzae 70-15 hypothetical protein (324 aa)	chitin- domain 3 protein			Defence
MGG_13619	Magnaporthe oryzae 70-15 hypothetical protein (349 aa)	chitin- domain 3 protein			Defence
MGG_07571	Magnaporthe oryzae 70-15 LysM domain-containing protein (143 aa)	domain-containing protein	LysM domain (PF01476) 53->90, LysM domain (PF01476) 123->141		Defence
MGG_11496	Magnaporthe oryzae 70-15 hypothetical protein (431 aa)	rta1 domain-containing protein	RTA1 like protein (PF04479) 60->279		Detoxification
MGG_17961	Magnaporthe oryzae 70-15 hypothetical protein (417 aa)	serum paraoxonase arylesterase			Detoxification
MGG_00297	Magnaporthe oryzae 70-15 hypothetical protein (624 aa)	defects in morphology protein 1	Exonuclease V - a 5' deoxyribonuclease (PF09810) 192->592		DNA replication
MGG_15114	Magnaporthe oryzae 70-15 hypothetical protein (459 aa)	fad binding domain-containing protein	FAD binding domain (PF01494) 8->173, FAD binding domain (PF01494) 313->383		Energy
MGG_01994	Magnaporthe oryzae 70-15 hypothetical protein (268 aa)	fungal specific transcription factor domain-containing protein	NADH(P)-binding (PF13460) 7->246		Energy
MGG_00769	Magnaporthe oryzae 70-15 hypothetical protein (555 aa)	mosc domain-containing protein	MOSC domain (PF03473) 55->178, Oxidoreductase FAD-binding domain (PF00970) 250->335, Oxidoreductase NAD-binding domain (PF00175) 353->440, 2Fe-2S iron-sulfur cluster binding domain (PF00111) 478->544		Energy
MGG_08297	Magnaporthe oryzae 70-15 NADH:flavin oxidoreductase/NADH oxidase (374 aa)	nadh:flavin oxidoreductase nadh oxidase family protein	NADH:flavin oxidoreductase / NADH oxidase family (PF00724) 3->338		Energy
MGG_15285	Magnaporthe oryzae 70-15 hypothetical protein (628 aa)	hydroxyproline-rich glycoprotein dz-hrgp protein			Extracellular matrix
MGG_05937	Magnaporthe oryzae 70-15 dynamin family protein (970 aa)	dynamin family protein	Dynamin family (PF00350) 149->376, Dynamin GTPase effector domain (PF02212) 818->909		Intracellular transport
MGG_02114	Magnaporthe oryzae 70-15 hypothetical protein (813 aa)	interferon-induced gtp-binding protein mx2	Dynamin family (PF00350) 41->244, Dynamin central region (PF01031) 258->405, Dynamin GTPase effector domain (PF02212) 718->803		Intracellular transport
MGG_08044	Magnaporthe oryzae 70-15 hypothetical protein (362 aa)	nuclear pore protein			Intracellular transport
MGG_04194	Magnaporthe oryzae 70-15 acetyl esterase (351 aa)	acetyl esterase	GDSL-like Lipase/Acylhydrolase (PF00657) 29->333		Lipid Metabolism
MGG_03654	Magnaporthe oryzae 70-15 hypothetical protein (233 aa)	acyl- n-acyltransferase protein	Acetyltransferase (GNAT) domain (PF13302) 37->199		Lipid Metabolism
MGG_09647	Magnaporthe oryzae 70-15 acyl-CoA synthetase (535 aa)	acyl- synthetase	AMP-binding enzyme (PF00501) 11->427, AMP-binding enzyme C-terminal domain (PF13193) 436->513		Lipid Metabolism
MGG_08072	Magnaporthe oryzae 70-15 cholesterol oxidase (1480 aa)	cholesterol oxidase	FAD binding domain (PF00890) 195->227, GMC oxidoreductase (PF00732) 276->483, GMC oxidoreductase (PF05199) 678->744		Lipid Metabolism
MGG_14882	Magnaporthe oryzae 70-15 epoxide hydrolase 1 (423 aa)	epoxide hydrolase	Epoxide hydrolase N terminus (PF06441) 19->138		Lipid Metabolism
MGG_13239	Magnaporthe oryzae 70-15 linoleate diol synthase (1172 aa)	fatty acid oxygenase	Animal haem peroxidase (PF03098) 139->598	http://www.ncbi.nlm.nih.gov/pubmed/14870931	Lipid Metabolism
MGG_13240	Magnaporthe oryzae 70-15 hypothetical protein (156 aa)	linoleate diol synthase			Lipid Metabolism
MGG_08954	Magnaporthe oryzae 70-15 glycosyltransferase family 28 domain-containing protein (796 aa)	sterol glucosyltransferase	Glycosyltransferase family 28 N-terminal domain (PF03033) 91->238, UDP-glucoronosyl and UDP-glucosyl transferase (PF00201) 415->482		Lipid Metabolism
MGG_10812	Magnaporthe oryzae 70-15 hypothetical protein (615 aa)	heterokaryon incompatibility protein	Heterokaryon incompatibility protein (HET) (PF06985) 156->313		Mating
MGG_16868	Magnaporthe oryzae 70-15 hypothetical protein (466 aa)	heterokaryon incompatibility protein	Prion-inhibition and propagation (PF14479) 6->205		Mating
MGG_13324	Magnaporthe oryzae 70-15 hypothetical protein (1324 aa)	het-s domain protein			Mating
MGG_08495	Magnaporthe oryzae 70-15 hypothetical protein (716 aa)	protein	Heterokaryon incompatibility protein (HET) (PF06985) 193->341		Mating
MGG_04173	Magnaporthe oryzae 70-15 hypothetical protein (276 aa)	ef-hand calcium-binding domain protein	Serine hydrolase (FSH1) (PF03959) 2->255		Metabolism
MGG_01487	Magnaporthe oryzae 70-15 hypothetical protein (462 aa)	flavin-binding monooxygenase-like protein			Metabolism
MGG_02274	Magnaporthe oryzae 70-15 hypothetical protein (290 aa)	methyltransferase -	Methyltransferase domain (PF13489) 55->161		Metabolism
MGG_07522	Magnaporthe oryzae 70-15 hypothetical protein (620 aa)	peptidoglycan binding domain-containing protein	Uncharacterized alpha/beta hydrolase domain (DUF2235) (PF09994) 15->319		Metabolism
MGG_06610	Magnaporthe oryzae 70-15 lipase (401 aa)	platelet-activating factor acetylhydrolase	Alpha/beta hydrolase family (PF12695) 128->285		Metabolism
MGG_09931	Magnaporthe oryzae 70-15 lipid A export ATP-binding/permease msbA (1370 aa)	abc transporter	ABC transporter transmembrane region (PF00664) 104->384, ABC transporter (PF00005) 448->502, ABC transporter (PF00005) 544->665, ABC transporter transmembrane region (PF00664) 803->1070, ABC transporter (PF00005) 1144->1295		Molecular Transport
MGG_01511	Magnaporthe oryzae 70-15 benomyl/methotrexate resistance protein (591 aa)	benomyl methotrexate resistance protein	Major Facilitator Superfamily (PF07690) 140->525		Molecular Transport
MGG_06740	Magnaporthe oryzae 70-15 inner membrane protein yieG (588 aa)	inner membrane protein yieg	Permease family (PF00860) 55->480		Molecular Transport
MGG_10598	Magnaporthe oryzae 70-15 hypothetical protein (1001 aa)	major facilitator superfamily transporter	Major Facilitator Superfamily (PF07690) 332->749		Molecular Transport
MGG_05739	Magnaporthe oryzae 70-15 hypothetical protein (496 aa)	major facilitator superfamily transporter	Major Facilitator Superfamily (PF07690) 81->275		Molecular Transport
MGG_02394	Magnaporthe oryzae 70-15 malic acid transporter (486 aa)	malic acid transport protein	Voltage-dependent anion channel (PF03595) 120->467		Molecular Transport
MGG_00606	Magnaporthe oryzae 70-15 hypothetical protein (482 aa)	mfs transporter	Major Facilitator Superfamily (PF07690) 51->375		Molecular Transport
MGG_11713	Magnaporthe oryzae 70-15 hypothetical protein (567 aa)	mfs transporter	Major Facilitator Superfamily (PF07690) 85->499		Molecular Transport
MGG_13186	Magnaporthe oryzae 70-15 PNS1 (559 aa)	protein pns1	Plasma-membrane choline transporter (PF04515) 212->538	Plasma-membrane choline transporter	Molecular Transport
MGG_06980	Magnaporthe oryzae 70-15 hypothetical protein (661 aa)	tetracycline efflux protein	Major Facilitator Superfamily (PF07690) 109->421		Molecular Transport
MGG_00079	Magnaporthe oryzae 70-15 hypothetical protein (558 aa)	hypothetical protein MGG_00079	OTT_1508-like deaminase (PF14441) 315->398		Nucleotide metabolism
MGG_09400	Magnaporthe oryzae 70-15 hypothetical protein (152 aa)	nudix domain containing protein	NUDIX domain (PF00293) 9->130		Nucleotide metabolism
MGG_04999	Magnaporthe oryzae 70-15 hypothetical protein (519 aa)	pyridine nucleotide-disulfide	Pyridine nucleotide-disulphide oxidoreductase (PF07992) 51->413, Pyridine nucleotide-disulphide oxidoreductase (PF00070) 236->325		Nucleotide metabolism
MGG_08113	Magnaporthe oryzae 70-15 hypothetical protein (185 aa)	acid phosphatase protein	Membrane-associating domain (PF01284) 7->167		Phosphate metabolism
MGG_00110	Magnaporthe oryzae 70-15 hypothetical protein (358 aa)	carbohydrate esterase family 3 protein			Polysaccharide degradation
MGG_07473	Magnaporthe oryzae 70-15 glycosyl hydrolase (630 aa)	glycoside hydrolase family 16 protein	Glycosyl hydrolases family 16 (PF00722) 379->465	endo-1,3(4)-beta-glucanase	Polysaccharide degradation
MGG_09608	Magnaporthe oryzae 70-15 hypothetical protein (716 aa)	glycoside hydrolase family protein	Glycosyl hydrolases family 28 (PF00295) 410->534	Pectate lyase	Polysaccharide degradation
MGG_12501	Magnaporthe oryzae 70-15 hypothetical protein (458 aa)	pectinesterase precursor			Polysaccharide degradation
MGG_06520	Magnaporthe oryzae 70-15 hypothetical protein (176 aa)	geranylgeranyl transferase type-2 subunit alpha	Acetyltransferase (GNAT) domain (PF13302) 13->149		Protein modification
MGG_00296	Magnaporthe oryzae 70-15 glycosyl hydrolase (828 aa)	glycoside hydrolase family 92 protein	Glycosyl hydrolase family 92 (PF07971) 262->774	alpha-1,2-mannosidase	Protein modification
MGG_09721	Magnaporthe oryzae 70-15 mannosyl-oligosaccharide glucosidase (823 aa)	mannosyl-oligosaccharide glucosidase	Mannosyl oligosaccharide glucosidase (PF03200) 241->733		Protein modification
MGG_10843	Magnaporthe oryzae 70-15 SIL1 (414 aa)	nucleotide exchange factor sil1		ER protein processing	Protein modification
MGG_08003	Magnaporthe oryzae 70-15 UbiA prenyltransferase (374 aa)	prenyltransferase	UbiA prenyltransferase family (PF01040) 102->334		Protein modification
MGG_11021	Magnaporthe oryzae 70-15 hypothetical protein (687 aa)	aaa family atpase	ATPase family associated with various cellular activities (AAA) (PF00004) 476->590		Proteolysis
MGG_09830	Magnaporthe oryzae 70-15 AAA family ATPase (1047 aa)	aaa family atpase	ATPase family associated with various cellular activities (AAA) (PF00004) 829->945		Proteolysis
MGG_00311	Magnaporthe oryzae 70-15 hypothetical protein (296 aa)	acid protease	Peptidase A4 family (PF01828) 83->271		Proteolysis
MGG_10415	Magnaporthe oryzae 70-15 hypothetical protein (801 aa)	ankyrin unc44	F-box domain (PF00646) 7->41, Ankyrin repeat (PF00023) 149->175, Ankyrin repeats (3 copies) (PF12796) 210->292		Proteolysis
MGG_11604	Magnaporthe oryzae 70-15 hypothetical protein (467 aa)	f-box domain containing protein	F-box domain (PF00646) 3->33		Proteolysis
MGG_17252	Magnaporthe oryzae 70-15 hypothetical protein (518 aa)	f-box domain protein			Proteolysis
MGG_12222	Magnaporthe oryzae 70-15 F-box domain-containing protein (473 aa)	f-box domain protein			Proteolysis
MGG_07765	Magnaporthe oryzae 70-15 hypothetical protein (562 aa)	f-box domain protein			Proteolysis
MGG_00768	Magnaporthe oryzae 70-15 hypothetical protein (706 aa)	f-box domain-containing protein			Proteolysis
MGG_00298	Magnaporthe oryzae 70-15 hypothetical protein (216 aa)	f-box domain-containing protein			Proteolysis
MGG_15933	Magnaporthe oryzae 70-15 hypothetical protein (661 aa)	hypothetical protein MGG_15933	F-box domain (PF00646) 195->231		Proteolysis
MGG_02649	Magnaporthe oryzae 70-15 hypothetical protein (901 aa)	minor extracellular protease vpr	Subtilase family (PF00082) 145->592		Proteolysis
MGG_01807	Magnaporthe oryzae 70-15 NEDD8-conjugating enzyme UBC12 (185 aa)	nedd8-conjugating enzyme ubc12	Ubiquitin-conjugating enzyme (PF00179) 35->167		Proteolysis
MGG_07704	Magnaporthe oryzae 70-15 carboxypeptidase A (444 aa)	peptidase m14	Zinc carboxypeptidase (PF00246) 81->417		Proteolysis
MGG_01282	Magnaporthe oryzae 70-15 polyubiquitin (306 aa)	polyubiquitin	Ubiquitin family (PF00240) 6->74, Ubiquitin family (PF00240) 82->150, Ubiquitin family (PF00240) 158->226, Ubiquitin family (PF00240) 234->302		Proteolysis
MGG_15825	Magnaporthe oryzae 70-15 hypothetical protein (593 aa)	pul domain-containing protein	PPPDE putative peptidase domain (PF05903) 2->139, Thioredoxin (PF00085) 199->269, PUL domain (PF08324) 308->585		Proteolysis
MGG_06679	Magnaporthe oryzae 70-15 hypothetical protein (1226 aa)	ubiquitin conjugating enzyme	Poly(ADP-ribose) polymerase catalytic domain (PF00644) 792->851, Ubiquitin-conjugating enzyme (PF00179) 1105->1178		Proteolysis
MGG_02424	Magnaporthe oryzae 70-15 ubiquitin/metalloprotease fusion protein (386 aa)	ubiquitin metalloprotease fusion protein	WLM domain (PF08325) 159->355		Proteolysis
MGG_02097	Magnaporthe oryzae 70-15 hypothetical protein (805 aa)	ubiquitin-conjugating enzyme e2			Proteolysis
MGG_12793	Magnaporthe oryzae 70-15 DNA repair and recombination protein RAD5C (268 aa)	dna repair and recombination protein rad5c			recombination and DNA repair
MGG_15576	Magnaporthe oryzae 70-15 DNA repair protein rhp51 (354 aa)	dna repair protein rad51	Helix-hairpin-helix domain (PF14520) 31->83, Rad51 (PF08423) 87->343		recombination and DNA repair
MGG_10157	Magnaporthe oryzae 70-15 hypothetical protein (727 aa)	ku family dna	Ku70/Ku80 N-terminal alpha/beta domain (PF03731) 6->162, Ku70/Ku80 beta-barrel domain (PF02735) 268->451, Ku C terminal domain like (PF08785) 605->725		recombination and DNA repair
MGG_08613	Magnaporthe oryzae 70-15 polymerase 2 ADP-ribosyltransferase 2 (734 aa)	poly polymerase 2 adp-ribosyltransferase 2	BRCA1 C Terminus (BRCT) domain (PF00533) 25->102, WGR domain (PF05406) 247->323, Poly(ADP-ribose) polymerase, regulatory domain (PF02877) 364->507, Poly(ADP-ribose) polymerase catalytic domain (PF00644) 513->732		recombination and DNA repair
MGG_12631	Magnaporthe oryzae 70-15 hypothetical protein (1359 aa)	swi snf family dna-dependent atpase	SNF2 family N-terminal domain (PF00176) 594->919, Zinc finger, C3HC4 type (RING finger) (PF13923) 959->1006, Helicase conserved C-terminal domain (PF00271) 1217->1292		recombination and DNA repair
MGG_08601	Magnaporthe oryzae 70-15 choline-sulfatase (578 aa)	choline-sulfatase	Sulfatase (PF00884) 39->383, Choline sulfatase enzyme C terminal (PF12411) 501->554		Secondary Metabolism
MGG_00832	Magnaporthe oryzae 70-15 cytochrome P450 (535 aa)	cytochrome p450	Cytochrome P450 (PF00067) 39->162, Cytochrome P450 (PF00067) 303->475		Secondary Metabolism
MGG_04469	Magnaporthe oryzae 70-15 cytochrome P450 97B3 (603 aa)	cytochrome p450 97b3	Cytochrome P450 (PF00067) 118->200, Cytochrome P450 (PF00067) 237->573		Secondary Metabolism
MGG_08494	Magnaporthe oryzae 70-15 cytochrome P450 52A13 (520 aa)	cytochrome p450 alkane	Cytochrome P450 (PF00067) 82->507		Secondary Metabolism
MGG_05787	Magnaporthe oryzae 70-15 hypothetical protein (516 aa)	cytochrome p450 monooxygenase	Cytochrome P450 (PF00067) 303->488		Secondary Metabolism
MGG_12479	Magnaporthe oryzae 70-15 ent-kaurene oxidase (520 aa)	ent-kaurene oxidase	Cytochrome P450 (PF00067) 232->513		Secondary Metabolism
MGG_11608	Magnaporthe oryzae 70-15 laccase-2 (598 aa)	extracellular dihydrogeodin oxidase	Multicopper oxidase (PF07732) 81->194, Multicopper oxidase (PF00394) 204->358, Multicopper oxidase (PF07731) 459->562		Secondary Metabolism
MGG_16812	Magnaporthe oryzae 70-15 hypothetical protein (521 aa)	fad binding domain-containing protein	FAD binding domain (PF01565) 84->219, Berberine and berberine like (PF08031) 475->515		Secondary Metabolism
MGG_00059	Magnaporthe oryzae 70-15 isotrichodermin C-15 hydroxylase (553 aa)	isotrichodermin c-15 hydroxylase	Cytochrome P450 (PF00067) 71->503		Secondary Metabolism
MGG_13464	Magnaporthe oryzae 70-15 laccase (610 aa)	laccase	Multicopper oxidase (PF07732) 96->205, Multicopper oxidase (PF00394) 215->362, Multicopper oxidase (PF07731) 432->564		Secondary Metabolism
MGG_12137	Magnaporthe oryzae 70-15 lysine decarboxylase (266 aa)	lysine decarboxylase-like protein	Possible lysine decarboxylase (PF03641) 92->247		Secondary Metabolism
MGG_07219	Magnaporthe oryzae 70-15 conidial yellow pigment biosynthesis polyketide synthase (2182 aa)	polyketide synthase	Beta-ketoacyl synthase, N-terminal domain (PF00109) 389->637, Beta-ketoacyl synthase, C-terminal domain (PF02801) 645->765, Acyl transferase domain (PF00698) 919->1239, Phosphopantetheine attachment site (PF00550) 1671->1736, Phosphopantetheine attachment site (PF00550) 1797->1862, Thioesterase domain (PF00975) 1940->2171	ALB, melanin biosynthesis	Secondary Metabolism
MGG_09645	Magnaporthe oryzae 70-15 polyketide synthase (2127 aa)	polyketide synthase	Beta-ketoacyl synthase, N-terminal domain (PF00109) 52->293, Beta-ketoacyl synthase, C-terminal domain (PF02801) 302->417, Acyl transferase domain (PF00698) 574->890, Polyketide synthase dehydratase (PF14765) 938->1230, KR domain (PF08659) 1719->1903, Phosphopantetheine attachment site (PF00550) 2051->2101		Secondary Metabolism
MGG_01865	Magnaporthe oryzae 70-15 hypothetical protein (528 aa)	prostacyclin synthase	Cytochrome P450 (PF00067) 312->478		Secondary Metabolism
MGG_08989	Magnaporthe oryzae 70-15 hypothetical protein (272 aa)	short chain dehydrogenase	short chain dehydrogenase (PF00106) 3->187		Secondary Metabolism
MGG_14547	Magnaporthe oryzae 70-15 hypothetical protein (274 aa)	short-chain dehydrogenase	short chain dehydrogenase (PF00106) 17->199		Secondary Metabolism
MGG_02252	Magnaporthe oryzae 70-15 tetrahydroxynaphthalene reductase (284 aa)	tetrahydroxynaphthalene reductase	short chain dehydrogenase (PF00106) 30->193	BUF, melanin biosynthesis	Secondary Metabolism
MGG_07216	Magnaporthe oryzae 70-15 versicolorin reductase (275 aa)	versicolorin reductase	short chain dehydrogenase (PF00106) 22->185	TeHNR, melanin biosynthesis	Secondary Metabolism
MGG_08689	Magnaporthe oryzae 70-15 AGC/PKC protein kinase (1183 aa)	agc pkc protein kinase	Hr1 repeat (PF02185) 4->70, Hr1 repeat (PF02185) 170->237, Phorbol esters/diacylglycerol binding domain (C1 domain) (PF00130) 480->529, Phorbol esters/diacylglycerol binding domain (C1 domain) (PF00130) 548->599, Protein kinase domain (PF00069) 858->1116, Protein kinase C terminal domain (PF00433) 1136->1180	calcium-independent protein kinase C PKC1	Signal transduction
MGG_05125	Magnaporthe oryzae 70-15 hypothetical protein (1131 aa)	ankyrin repeat domain-containing protein 29	Phosphorylase superfamily (PF01048) 9->304, NACHT domain (PF05729) 394->539, Ankyrin repeat (PF00023) 865->891, Ankyrin repeats (3 copies) (PF12796) 901->991, Ankyrin repeat (PF00023) 1000->1027, Ankyrin repeats (3 copies) (PF12796) 1045->1125		Signal transduction
MGG_05656	Magnaporthe oryzae 70-15 ankyrin repeat protein (1800 aa)	ankyrin repeat protein	Ankyrin repeats (3 copies) (PF12796) 508->593, Ankyrin repeats (3 copies) (PF12796) 703->800, Ankyrin repeat (PF00023) 882->906, Ankyrin repeat (PF00023) 1461->1484		Signal transduction
MGG_13021	Magnaporthe oryzae 70-15 hypothetical protein (797 aa)	ankyrin repeat protein	Ankyrin repeats (3 copies) (PF12796) 515->592, Ankyrin repeats (3 copies) (PF12796) 651->725, Ankyrin repeat (PF00023) 733->764		Signal transduction
MGG_03241	Magnaporthe oryzae 70-15 arrestin domain-containing protein (403 aa)	arrestin domain-containing protein	Arrestin (or S-antigen), C-terminal domain (PF02752) 186->343		Signal transduction
MGG_00078	Magnaporthe oryzae 70-15 hypothetical protein (427 aa)	cfem domain-containing protein			Signal transduction
MGG_06159	Magnaporthe oryzae 70-15 hypothetical protein (320 aa)	fmi2 protein	Dual specificity phosphatase, catalytic domain (PF00782) 185->251		Signal transduction
MGG_06738	Magnaporthe oryzae 70-15 G-protein coupled receptor (500 aa)	g-protein coupled receptor	Slime mold cyclic AMP receptor (PF05462) 27->191		Signal transduction
MGG_12476	Magnaporthe oryzae 70-15 hypothetical protein (473 aa)	integral membrane protein	CFEM domain (PF05730) 32->96		Signal transduction
MGG_07287	Magnaporthe oryzae 70-15 lysophospholipase Plb3 (675 aa)	lysophospholipase plb3	Lysophospholipase catalytic domain (PF01735) 119->610		Signal transduction
MGG_04943	Magnaporthe oryzae 70-15 CMGC/MAPK protein kinase (416 aa)	mitogen-activated protein kinase spm1	Protein kinase domain (PF00069) 23->314	Map kinase MPS1	Signal transduction
MGG_02903	Magnaporthe oryzae 70-15 carboxylesterase (275 aa)	phospholipase carboxylesterase family protein	Phospholipase/Carboxylesterase (PF02230) 5->250		Signal transduction
MGG_00833	Magnaporthe oryzae 70-15 pH-response regulator protein palA/RIM20 (850 aa)	ph-response regulator protein pala rim20	BRO1-like domain (PF03097) 9->393, ALIX V-shaped domain binding to HIV (PF13949) 420->734		Signal transduction
MGG_03755	Magnaporthe oryzae 70-15 hypothetical protein (255 aa)	scp-like extracellular protein	Cysteine-rich secretory protein family (PF00188) 115->232		Signal transduction
MGG_01393	Magnaporthe oryzae 70-15 serine/threonine protein kinase (880 aa)	serine threonine protein kinase	Protein kinase domain (PF00069) 182->415		Signal transduction
MGG_06648	Magnaporthe oryzae 70-15 hypothetical protein (1005 aa)	heat shock protein 70-like protein	Hsp70 protein (PF00012) 29->480		Stress response / protein folding
MGG_03039	Magnaporthe oryzae 70-15 hsp70-like protein (766 aa)	hsp70-like protein	Hsp70 protein (PF00012) 345->591		Stress response / protein folding
MGG_15496	Magnaporthe oryzae 70-15 hypothetical protein (677 aa)	mitochondrial chaperone bcs1	BCS1 N terminal (PF08740) 63->256, ATPase family associated with various cellular activities (AAA) (PF00004) 294->436		Stress response / protein folding
MGG_04018	Magnaporthe oryzae 70-15 mitochondrial chaperone BCS1 (629 aa)	mitochondrial chaperone bcs1	BCS1 N terminal (PF08740) 90->303, ATPase family associated with various cellular activities (AAA) (PF00004) 341->408, ATPase family associated with various cellular activities (AAA) (PF00004) 452->506		Stress response / protein folding
MGG_03239	Magnaporthe oryzae 70-15 peptidyl-prolyl cis-trans isomerase-like 3 (168 aa)	peptidyl-prolyl cis-trans isomerase-like 3	Cyclophilin type peptidyl-prolyl cis-trans isomerase/CLD (PF00160) 3->159		Stress response / protein folding
MGG_05753	Magnaporthe oryzae 70-15 protein disulfide-isomerase (511 aa)	protein disulfide-isomerase	Thioredoxin (PF00085) 27->128, Thioredoxin-like domain (PF13848) 159->338, Thioredoxin (PF00085) 361->466		Stress response / protein folding
MGG_02762	Magnaporthe oryzae 70-15 ATP-dependent RNA helicase DED1 (620 aa)	atp-dependent rna helicase ded1	DEAD/DEAH box helicase (PF00270) 146->336, Helicase conserved C-terminal domain (PF00271) 408->486		Transcription
MGG_04024	Magnaporthe oryzae 70-15 hypothetical protein (230 aa)	basic leucine zipper transcription factor domain-containing protein			Transcription
MGG_06279	Magnaporthe oryzae 70-15 binuclear zinc transcription factor (881 aa)	binuclear zinc transcription factor	Fungal Zn(2)-Cys(6) binuclear cluster domain (PF00172) 33->69, Fungal specific transcription factor domain (PF04082) 193->429	Conidiation up-regulated TF (Park et al)	Transcription
MGG_07269	Magnaporthe oryzae 70-15 hypothetical protein (332 aa)	c2h2 finger domain-containing protein			Transcription
MGG_05501	Magnaporthe oryzae 70-15 hypothetical protein (671 aa)	c2h2 transcription factor			Transcription
MGG_07339	Magnaporthe oryzae 70-15 hypothetical protein (913 aa)	c2h2 type zinc finger domain protein	Zinc finger, C2H2 type (PF00096) 196->217, C2H2-type zinc finger (PF13894) 652->675, C2H2-type zinc finger (PF13894) 681->704		Transcription
MGG_10422	Magnaporthe oryzae 70-15 hypothetical protein (650 aa)	c6 transcription factor	Fungal specific transcription factor domain (PF11951) 146->426, Fungal specific transcription factor domain (PF11951) 543->646	Developmentally up-regulated TF (Park et al)	Transcription
MGG_04933	Magnaporthe oryzae 70-15 hypothetical protein (561 aa)	c6 transcription factor	Fungal Zn(2)-Cys(6) binuclear cluster domain (PF00172) 14->51		Transcription
MGG_09950	Magnaporthe oryzae 70-15 C2H2 type zinc finger domain-containing protein (993 aa)	c6 transcription factor	Zinc finger, C2H2 type (PF00096) 40->62, Zinc finger, C2H2 type (PF00096) 68->90, Fungal Zn(2)-Cys(6) binuclear cluster domain (PF00172) 112->144, Fungal specific transcription factor domain (PF04082) 472->678	Conidiation up-regulated TF (Park et al)	Transcription
MGG_09829	Magnaporthe oryzae 70-15 hypothetical protein (1053 aa)	c6 zinc finger domain protein	Fungal Zn(2)-Cys(6) binuclear cluster domain (PF00172) 131->164	Conidiation up-regulated TF (Park et al)	Transcription
MGG_06473	Magnaporthe oryzae 70-15 hypothetical protein (557 aa)	c6 zinc finger domain-containing protein	Fungal Zn(2)-Cys(6) binuclear cluster domain (PF00172) 10->43		Transcription
MGG_07250	Magnaporthe oryzae 70-15 DEAD/DEAH box helicase (1772 aa)	dead deah box helicase	DEAD/DEAH box helicase (PF00270) 719->880, Helicase conserved C-terminal domain (PF00271) 1217->1286		Transcription
MGG_04213	Magnaporthe oryzae 70-15 hypothetical protein (798 aa)	fungal specific transcription factor domain-containing protein	Fungal Zn(2)-Cys(6) binuclear cluster domain (PF00172) 36->68, Fungal specific transcription factor domain (PF04082) 297->414		Transcription
MGG_05709	Magnaporthe oryzae 70-15 hypothetical protein (537 aa)	helix-loop-helix dna-binding domain-containing protein	Helix-loop-helix DNA-binding domain (PF00010) 288->391	Developmentally up-regulated TF (Park et al)	Transcription
MGG_00889	Magnaporthe oryzae 70-15 modification methylase DdeI (1295 aa)	modification methylase	C-5 cytosine-specific DNA methylase (PF00145) 737->1143		Transcription
MGG_04430	Magnaporthe oryzae 70-15 mRNA export factor mex67 (660 aa)	mrna export factor mex67	Nuclear transport factor 2 (NTF2) domain (PF02136) 406->576, TAP C-terminal domain (PF03943) 605->646		Transcription
MGG_02746	Magnaporthe oryzae 70-15 hypothetical protein (620 aa)	myb dna-binding domain containing protein	Myb-like DNA-binding domain (PF00249) 286->334	Conidiation up-regulated TF (Park et al)	Transcription
MGG_00653	Magnaporthe oryzae 70-15 hypothetical protein (359 aa)	mynd domain	MYND finger (PF01753) 64->128		Transcription
MGG_03526	Magnaporthe oryzae 70-15 hypothetical protein (250 aa)	n-6 adenine-specific dna methyltransferase 2	Probable N6-adenine methyltransferase (PF10237) 62->236	In planta expressed gene (Kim at al 2010)	Transcription
MGG_01806	Magnaporthe oryzae 70-15 hypothetical protein (356 aa)	nicotinamide n-methyltransferase protein	Putative methyltransferase (PF10294) 154->315		Transcription
MGG_03004	Magnaporthe oryzae 70-15 hypothetical protein (878 aa)	nonsense-mediated mrna decay protein 1 protein	AAA domain (PF13086) 307->585, AAA domain (PF13087) 602->813		Transcription
MGG_00946	Magnaporthe oryzae 70-15 Poly(A)+ RNA export protein (359 aa)	poly + rna export protein	WD domain, G-beta repeat (PF00400) 31->62, WD domain, G-beta repeat (PF00400) 76->105, WD domain, G-beta repeat (PF00400) 118->150, WD domain, G-beta repeat (PF00400) 260->287		Transcription
MGG_03133	Magnaporthe oryzae 70-15 hypothetical protein (418 aa)	related to epithelial zinc-finger ezf protein	Zinc finger, C2H2 type (PF00096) 258->282, Zinc-finger double domain (PF13465) 306->331		Transcription
MGG_13617	Magnaporthe oryzae 70-15 hypothetical protein (1037 aa)	rna interference and gene silencing protein	Domain of unknown function (DUF1785) (PF08699) 244->282, PAZ domain (PF02170) 377->443, Piwi domain (PF02171) 607->866		Transcription
MGG_06630	Magnaporthe oryzae 70-15 hypothetical protein (453 aa)	rolling pebbles-like partial	Clr5 domain (PF14420) 15->67		Transcription
MGG_10772	Magnaporthe oryzae 70-15 hypothetical protein (303 aa)	subunit of the rna polymerase ii mediator complex protein			Transcription
MGG_09026	Magnaporthe oryzae 70-15 hypothetical protein (476 aa)	swirm domain-containing protein	SWIRM domain (PF04433) 379->461		Transcription
MGG_14358	Magnaporthe oryzae 70-15 hypothetical protein (305 aa)	tpa: c2h2 finger domain transcription factor			Transcription
MGG_07218	Magnaporthe oryzae 70-15 transcription factor (451 aa)	transcription factor	Fungal Zn(2)-Cys(6) binuclear cluster domain (PF00172) 15->50	Conidiation up-regulated TF (Park et al)	Transcription
MGG_07215	Magnaporthe oryzae 70-15 transcription factor Cmr1 (974 aa)	transcription factor cmr1	Zinc finger, C2H2 type (PF00096) 3->20, Zinc finger, C2H2 type (PF00096) 29->52, Fungal Zn(2)-Cys(6) binuclear cluster domain (PF00172) 75->103		Transcription
MGG_05370	Magnaporthe oryzae 70-15 transcription initiation factor IIB (372 aa)	transcription initiation factor iib	TFIIB zinc-binding (PF08271) 22->65, Transcription factor TFIIB repeat (PF00382) 134->203, Transcription factor TFIIB repeat (PF00382) 269->325		Transcription
MGG_06090	Magnaporthe oryzae 70-15 hypothetical protein (1046 aa)	zinc finger protein			Transcription
MGG_00080	Magnaporthe oryzae 70-15 hypothetical protein (207 aa)	zinc finger protein	C2H2-type zinc finger (PF13894) 148->168, Zinc finger, C2H2 type (PF00096) 182->205		Transcription
MGG_11362	Magnaporthe oryzae 70-15 hypothetical protein (864 aa)	zinc finger protein atl6	Ring finger domain (PF13639) 566->615		Transcription
MGG_04428	Magnaporthe oryzae 70-15 zinc finger transcription factor ace1 (738 aa)	zinc finger transcription factor ace1			Transcription
MGG_01294	Magnaporthe oryzae 70-15 hypothetical protein (1070 aa)	eukaryotic translation initiation factor 2c 3	Domain of unknown function (DUF1785) (PF08699) 334->382, PAZ domain (PF02170) 437->536, Piwi domain (PF02171) 702->1018		Translation
MGG_12981	Magnaporthe oryzae 70-15 cupin domain-containing protein (206 aa)	cupin domain-containing protein	Cupin domain (PF07883) 97->167		Unknown
MGG_05468	Magnaporthe oryzae 70-15 hypothetical protein (587 aa)	group protein			Unknown
MGG_04037	Magnaporthe oryzae 70-15 hypothetical protein (1771 aa)	hatpase c domain-containing protein	Protein of unknown function (DUF3684) (PF12449) 201->1279		Unknown
MGG_10272	Magnaporthe oryzae 70-15 hypothetical protein (288 aa)	hypothetical protein MGCH7_ch7g1039	Uncharacterized protein conserved in bacteria (DUF2236) (PF09995) 43->268		Unknown
MGG_02752	Magnaporthe oryzae 70-15 hypothetical protein (263 aa)	hypothetical protein MGCH7_ch7g499			Unknown
MGG_00176	Magnaporthe oryzae 70-15 hypothetical protein (263 aa)	hypothetical protein MGG_00176			Unknown
MGG_00287	Magnaporthe oryzae 70-15 hypothetical protein (176 aa)	hypothetical protein MGG_00287			Unknown
MGG_00563	Magnaporthe oryzae 70-15 hypothetical protein (350 aa)	hypothetical protein MGG_00563			Unknown
MGG_00785	Magnaporthe oryzae 70-15 hypothetical protein (150 aa)	hypothetical protein MGG_00785			Unknown
MGG_00798	Magnaporthe oryzae 70-15 hypothetical protein (624 aa)	hypothetical protein MGG_00798			Unknown
MGG_00815	Magnaporthe oryzae 70-15 hypothetical protein (246 aa)	hypothetical protein MGG_00815			Unknown
MGG_00827	Magnaporthe oryzae 70-15 hypothetical protein (133 aa)	hypothetical protein MGG_00827			Unknown
MGG_00914	Magnaporthe oryzae 70-15 hypothetical protein (134 aa)	hypothetical protein MGG_00914			Unknown
MGG_01163	Magnaporthe oryzae 70-15 hypothetical protein (520 aa)	hypothetical protein MGG_01163			Unknown
MGG_01372	Magnaporthe oryzae 70-15 hypothetical protein (510 aa)	hypothetical protein MGG_01372			Unknown
MGG_01394	Magnaporthe oryzae 70-15 hypothetical protein (674 aa)	hypothetical protein MGG_01394			Unknown
MGG_01478	Magnaporthe oryzae 70-15 hypothetical protein (483 aa)	hypothetical protein MGG_01478			Unknown
MGG_01494	Magnaporthe oryzae 70-15 hypothetical protein (518 aa)	hypothetical protein MGG_01494			Unknown
MGG_01825	Magnaporthe oryzae 70-15 hypothetical protein (219 aa)	hypothetical protein MGG_01825			Unknown
MGG_02081	Magnaporthe oryzae 70-15 hypothetical protein (562 aa)	hypothetical protein MGG_02081			Unknown
MGG_02206	Magnaporthe oryzae 70-15 hypothetical protein (154 aa)	hypothetical protein MGG_02206			Unknown
MGG_02259	Magnaporthe oryzae 70-15 hypothetical protein (533 aa)	hypothetical protein MGG_02259			Unknown
MGG_02402	Magnaporthe oryzae 70-15 hypothetical protein (82 aa)	hypothetical protein MGG_02402			Unknown
MGG_03127	Magnaporthe oryzae 70-15 hypothetical protein (336 aa)	hypothetical protein MGG_03127			Unknown
MGG_03176	Magnaporthe oryzae 70-15 hypothetical protein (180 aa)	hypothetical protein MGG_03176			Unknown
MGG_03544	Magnaporthe oryzae 70-15 hypothetical protein (496 aa)	hypothetical protein MGG_03544			Unknown
MGG_03739	Magnaporthe oryzae 70-15 hypothetical protein (941 aa)	hypothetical protein MGG_03739			Unknown
MGG_03760	Magnaporthe oryzae 70-15 hypothetical protein (286 aa)	hypothetical protein MGG_03760			Unknown
MGG_03807	Magnaporthe oryzae 70-15 hypothetical protein (228 aa)	hypothetical protein MGG_03807			Unknown
MGG_03914	Magnaporthe oryzae 70-15 hypothetical protein (295 aa)	hypothetical protein MGG_03914			Unknown
MGG_04071	Magnaporthe oryzae 70-15 hypothetical protein (53 aa)	hypothetical protein MGG_04071			Unknown
MGG_04490	Magnaporthe oryzae 70-15 hypothetical protein (428 aa)	hypothetical protein MGG_04490			Unknown
MGG_04609	Magnaporthe oryzae 70-15 hypothetical protein (577 aa)	hypothetical protein MGG_04609			Unknown
MGG_04836	Magnaporthe oryzae 70-15 hypothetical protein (488 aa)	hypothetical protein MGG_04836			Unknown
MGG_05012	Magnaporthe oryzae 70-15 hypothetical protein (151 aa)	hypothetical protein MGG_05012			Unknown
MGG_05035	Magnaporthe oryzae 70-15 hypothetical protein (288 aa)	hypothetical protein MGG_05035			Unknown
MGG_05123	Magnaporthe oryzae 70-15 hypothetical protein (445 aa)	hypothetical protein MGG_05123			Unknown
MGG_05124	Magnaporthe oryzae 70-15 hypothetical protein (396 aa)	hypothetical protein MGG_05124			Unknown
MGG_05143	Magnaporthe oryzae 70-15 hypothetical protein (213 aa)	hypothetical protein MGG_05143			Unknown
MGG_05161	Magnaporthe oryzae 70-15 hypothetical protein (477 aa)	hypothetical protein MGG_05161			Unknown
MGG_05228	Magnaporthe oryzae 70-15 hypothetical protein (258 aa)	hypothetical protein MGG_05228			Unknown
MGG_05411	Magnaporthe oryzae 70-15 hypothetical protein (716 aa)	hypothetical protein MGG_05411			Unknown
MGG_05500	Magnaporthe oryzae 70-15 hypothetical protein (595 aa)	hypothetical protein MGG_05500			Unknown
MGG_06251	Magnaporthe oryzae 70-15 hypothetical protein (481 aa)	hypothetical protein MGG_06251			Unknown
MGG_06298	Magnaporthe oryzae 70-15 hypothetical protein (392 aa)	hypothetical protein MGG_06298			Unknown
MGG_06619	Magnaporthe oryzae 70-15 hypothetical protein (503 aa)	hypothetical protein MGG_06619			Unknown
MGG_06955	Magnaporthe oryzae 70-15 hypothetical protein (546 aa)	hypothetical protein MGG_06955			Unknown
MGG_07158	Magnaporthe oryzae 70-15 hypothetical protein (601 aa)	hypothetical protein MGG_07158			Unknown
MGG_07159	Magnaporthe oryzae 70-15 hypothetical protein (217 aa)	hypothetical protein MGG_07159	Stc1 domain (PF12898) 13->89		Unknown
MGG_07235	Magnaporthe oryzae 70-15 hypothetical protein (97 aa)	hypothetical protein MGG_07235			Unknown
MGG_07257	Magnaporthe oryzae 70-15 hypothetical protein (469 aa)	hypothetical protein MGG_07257			Unknown
MGG_07746	Magnaporthe oryzae 70-15 hypothetical protein (236 aa)	hypothetical protein MGG_07746			Unknown
MGG_07766	Magnaporthe oryzae 70-15 hypothetical protein (124 aa)	hypothetical protein MGG_07766			Unknown
MGG_08039	Magnaporthe oryzae 70-15 hypothetical protein (608 aa)	hypothetical protein MGG_08039			Unknown
MGG_08371	Magnaporthe oryzae 70-15 hypothetical protein (270 aa)	hypothetical protein MGG_08371			Unknown
MGG_08462	Magnaporthe oryzae 70-15 hypothetical protein (619 aa)	hypothetical protein MGG_08462			Unknown
MGG_08686	Magnaporthe oryzae 70-15 hypothetical protein (722 aa)	hypothetical protein MGG_08686			Unknown
MGG_08700	Magnaporthe oryzae 70-15 hypothetical protein (308 aa)	hypothetical protein MGG_08700			Unknown
MGG_09106	Magnaporthe oryzae 70-15 hypothetical protein (161 aa)	hypothetical protein MGG_09106			Unknown
MGG_09110	Magnaporthe oryzae 70-15 hypothetical protein (457 aa)	hypothetical protein MGG_09110			Unknown
MGG_09268	Magnaporthe oryzae 70-15 hypothetical protein (350 aa)	hypothetical protein MGG_09268			Unknown
MGG_09752	Magnaporthe oryzae 70-15 hypothetical protein (559 aa)	hypothetical protein MGG_09752			Unknown
MGG_10109	Magnaporthe oryzae 70-15 hypothetical protein (196 aa)	hypothetical protein MGG_10109	Protein of unknown function (DUF4246) (PF14033) 7->53, Protein of unknown function (DUF4246) (PF14033) 71->191		Unknown
MGG_11188	Magnaporthe oryzae 70-15 hypothetical protein (823 aa)	hypothetical protein MGG_11188			Unknown
MGG_11525	Magnaporthe oryzae 70-15 hypothetical protein (329 aa)	hypothetical protein MGG_11525			Unknown
MGG_11741	Magnaporthe oryzae 70-15 hypothetical protein (887 aa)	hypothetical protein MGG_11741			Unknown
MGG_12770	Magnaporthe oryzae 70-15 hypothetical protein (736 aa)	hypothetical protein MGG_12770			Unknown
MGG_13276	Magnaporthe oryzae 70-15 hypothetical protein (196 aa)	hypothetical protein MGG_13276			Unknown
MGG_13346	Magnaporthe oryzae 70-15 hypothetical protein (132 aa)	hypothetical protein MGG_13346			Unknown
MGG_13481	Magnaporthe oryzae 70-15 hypothetical protein (562 aa)	hypothetical protein MGG_13481			Unknown
MGG_14126	Magnaporthe oryzae 70-15 hypothetical protein (247 aa)	hypothetical protein MGG_14126			Unknown
MGG_14146	Magnaporthe oryzae 70-15 hypothetical protein (128 aa)	hypothetical protein MGG_14146			Unknown
MGG_14603	Magnaporthe oryzae 70-15 hypothetical protein (177 aa)	hypothetical protein MGG_14603			Unknown
MGG_14702	Magnaporthe oryzae 70-15 hypothetical protein (261 aa)	hypothetical protein MGG_14702			Unknown
MGG_14792	Magnaporthe oryzae 70-15 hypothetical protein (433 aa)	hypothetical protein MGG_14792			Unknown
MGG_15188	Magnaporthe oryzae 70-15 hypothetical protein (189 aa)	hypothetical protein MGG_15188			Unknown
MGG_15818	Magnaporthe oryzae 70-15 hypothetical protein (251 aa)	hypothetical protein MGG_15818			Unknown
MGG_16060	Magnaporthe oryzae 70-15 hypothetical protein (105 aa)	hypothetical protein MGG_16060			Unknown
MGG_16251	Magnaporthe oryzae 70-15 hypothetical protein (270 aa)	hypothetical protein MGG_16251			Unknown
MGG_16390	Magnaporthe oryzae 70-15 hypothetical protein (154 aa)	hypothetical protein MGG_16390			Unknown
MGG_16507	Magnaporthe oryzae 70-15 hypothetical protein (87 aa)	hypothetical protein MGG_16507			Unknown
MGG_16922	Magnaporthe oryzae 70-15 hypothetical protein (111 aa)	hypothetical protein MGG_16922			Unknown
MGG_17038	Magnaporthe oryzae 70-15 hypothetical protein (218 aa)	hypothetical protein MGG_17038			Unknown
MGG_17253	Magnaporthe oryzae 70-15 hypothetical protein (384 aa)	hypothetical protein MGG_17253			Unknown
MGG_17353	Magnaporthe oryzae 70-15 hypothetical protein (77 aa)	hypothetical protein MGG_17353			Unknown
MGG_17376	Magnaporthe oryzae 70-15 hypothetical protein (84 aa)	hypothetical protein MGG_17376			Unknown
MGG_17377	Magnaporthe oryzae 70-15 hypothetical protein (115 aa)	hypothetical protein MGG_17377			Unknown
MGG_17480	Magnaporthe oryzae 70-15 hypothetical protein (219 aa)	hypothetical protein MGG_17480			Unknown
MGG_17535	Magnaporthe oryzae 70-15 hypothetical protein (553 aa)	hypothetical protein MGG_17535			Unknown
MGG_17729	Magnaporthe oryzae 70-15 hypothetical protein (105 aa)	hypothetical protein MGG_17729			Unknown
MGG_17937	Magnaporthe oryzae 70-15 hypothetical protein (77 aa)	hypothetical protein MGG_17937			Unknown
MGG_17973	Magnaporthe oryzae 70-15 hypothetical protein (54 aa)	hypothetical protein MGG_17973			Unknown
MGG_17984	Magnaporthe oryzae 70-15 hypothetical protein (137 aa)	hypothetical protein MGG_17984			Unknown
MGG_08395	Magnaporthe oryzae 70-15 hypothetical protein (523 aa)	hypothetical protein OOU_Y34scaffold00138g2			Unknown
MGG_11495	Magnaporthe oryzae 70-15 hypothetical protein (681 aa)	hypothetical protein OOU_Y34scaffold00153g8			Unknown
MGG_03529	Magnaporthe oryzae 70-15 integral membrane protein (597 aa)	integral membrane protein	Domain of unknown function (DUF2427) (PF10348) 46->144, Protein of unknown function (Ytp1) (PF10355) 293->579		Unknown
MGG_15429	Magnaporthe oryzae 70-15 hypothetical protein (615 aa)	mucoidy inhibitor-like protein	N-terminal domain of unknown function (DUF4140) (PF13600) 18->135, Domain of unknown function (DUF4139) (PF13598) 310->612		Unknown
MGG_11524	Magnaporthe oryzae 70-15 hypothetical protein (81 aa)	---NA---			Unknown
MGG_02372	Magnaporthe oryzae 70-15 hypothetical protein (243 aa)	rep_ssvn ame: full=replication-associated protein short=rep		homologue of virus replication associated protein	Unknown
MGG_02694	Magnaporthe oryzae 70-15 hypothetical protein (693 aa)	serologically defined colon cancer antigen 1 protein			Unknown
MGG_06415	Magnaporthe oryzae 70-15 hypothetical protein (331 aa)	transmembrane protein			Unknown
MGG_00140	Magnaporthe oryzae 70-15 hypothetical protein (320 aa)	transmembrane protein	Protein of unknown function (DUF1183) (PF06682) 18->319		Unknown
